# Supplementary material for: Integrated Genomic Characterization Reveals Novel, Therapeutically Relevant Drug Targets in FGFR and EGFR Pathways in Sporadic Intrahepatic Cholangiocarcinoma
Source: PLoS Genet. 2014 Feb 13;10(2):e1004135. doi: 10.1371/journal.pgen.1004135 (PMC3923676; doi:10.1371/journal.pgen.1004135)
Supplement: Table S3 — Many genes carrying SsNVs act in key Cancer-associated pathways, and are differentially expressed in tumors from 6 patients with advanced sporadic biliary tract cancer. (XLS) [file pgen.1004135.s003.xls]

## Sheet: Table S3
TABLE S3
				Comparative Differential Expression (log2(fold change))
Patient	Pathway Name	Genes	p-value	Patient1 vs Normal	Patient2 vs Normal	Patient3 vs Normal	Patient4 vs Normal	Patient4 vs Patients2,3	Patient5 vs Normal	Patient5 vs Other Patients	Patient6 vs Normal
1	Beta1 integrin cell surface interactions	CSPG4, THBS1	0.00277					(CSPG4) -3.42067		(CSPG4) -5.89024
1	Ras signaling in the CD4+ TCR pathway	NRAS	0.0167
1	DNA-PK pathway in nonhomologous end joining	DCLRE1C	0.019				-2.5414	-3.06544	-3.58312	-2.71344
1	Syndecan-4-mediated signaling events	THBS1	0.0374			-1.0844	-2.8444	-4.25156	-4.03956	-4.91786
1	Regulation of Ras family activation	NRAS	0.0386
1	ATM pathway	DCLRE1C	0.0397				-2.5414	-3.06544	-3.58312	-2.71344
1	Alpha4 beta1 integrin signaling events	THBS1	0.0397			-1.0844	-2.8444	-4.25156	-4.03956	-4.91786
1	Trk receptor signaling mediated by the MAPK pathway	NRAS	0.0408
1	EGF receptor (ErbB1) signaling pathway	NRAS	0.0408
1	GMCSF-mediated signaling events	NRAS	0.0419
1	Trk receptor signaling mediated by PI3K and PLC-gamma	NRAS	0.0431
1	EPHB forward signaling	NRAS	0.0464
1	Plasma membrane estrogen receptor signaling	NRAS	0.0486
1	Internalization of ErbB1	NRAS	0.0486
1	CXCR3-mediated signaling events	NRAS	0.0508
1	ErbB2/ErbB3 signaling events	NRAS	0.0508
1	Beta3 integrin cell surface interactions	THBS1	0.0508			-1.0844	-2.8444	-4.25156	-4.03956	-4.91786
1	Presenilin action in Notch and Wnt signaling	DLL1	0.053	-3.28226
1	Arf6 trafficking events	BIN1	0.0563	2.30771					3.01598
1	Class I PI3K signaling events	NRAS	0.0563
1	IL2-mediated signaling events	NRAS	0.0628
1	TCR signaling in naïve CD8+ T cells	NRAS	0.0639
1	Notch signaling pathway	DLL1	0.0661	-3.28226
1	SHP2 signaling	NRAS	0.0671
1	Neurotrophic factor-mediated Trk receptor signaling	NRAS	0.0703
1	TCR signaling in naïve CD4+ T cells	NRAS	0.0767
1	mTOR signaling pathway	NRAS	0.0788
1	Downstream signaling in naïve CD8+ T cells	NRAS	0.0798
1	p73 transcription factor network	BIN1	0.0881	2.30771					3.01598
1	C-MYB transcription factor network	NRAS	0.0952
1	ErbB1 downstream signaling	NRAS	0.119
1	PDGFR-beta signaling pathway	NRAS	0.138
2	Aurora A signaling	PAK1, TP53	0.000818			(PAK1) -0.65173		(PAK1) -3.12796
2	Validated nuclear estrogen receptor alpha network	SET, TAF1B	0.00362
2	PLK3 signaling events	TP53	0.0084
2	Hypoxic and oxygen homeostasis regulation of HIF-1-alpha	TP53	0.0262
2	EPHA2 forward signaling	PAK1	0.0262			-0.65173		-3.12796
2	Canonical Wnt signaling pathway	RANBP3	0.0289
2	S1P2 pathway	PAK1	0.0355			-0.65173		-3.12796
2	BARD1 signaling events	TP53	0.0408
2	Regulation of p38-alpha and p38-beta	PAK1	0.0421			-0.65173		-3.12796
2	Netrin-mediated signaling events	PAK1	0.0434			-0.65173		-3.12796
2	EGF receptor (ErbB1) signaling pathway	PAK1	0.0473			-0.65173		-3.12796
2	Signaling mediated by p38-alpha and p38-beta	TP53	0.0512
2	Signaling events mediated by HDAC Class III	TP53	0.0524
2	EPHB forward signaling	PAK1	0.0537			-0.65173		-3.12796
2	PLK1 signaling events	PAK1	0.0613			-0.65173		-3.12796
2	LKB1 signaling events	TP53	0.0638
2	Angiopoietin receptor Tie2-mediated signaling	PAK1	0.0651			-0.65173		-3.12796
2	TGF-beta receptor signaling	DACT2	0.0725	6.1643					5.29267
2	RAC1 signaling pathway	PAK1	0.0725			-0.65173		-3.12796
2	p53 pathway	TP53	0.0786
2	Signaling events mediated by focal adhesion kinase	PAK1	0.0823			-0.65173		-3.12796
2	p75(NTR)-mediated signaling	TP53	0.0906
2	CDC42 signaling events	PAK1	0.0906			-0.65173		-3.12796
2	Beta1 integrin cell surface interactions	CSPG4	0.0906					-3.42067		-5.89024
2	AP-1 transcription factor network	TP53	0.0918
2	Signaling events mediated by Hepatocyte Growth Factor Receptor (c-Met)	PAK1	0.102			-0.65173		-3.12796
2	Glucocorticoid receptor regulatory network	TP53	0.106
2	Validated targets of C-MYC transcriptional activation	TP53	0.111
2	CXCR4-mediated signaling events	PAK1	0.128			-0.65173		-3.12796
2	PDGFR-beta signaling pathway	PAK1	0.156			-0.65173		-3.12796
2	Direct p53 effectors	TP53	0.166
3	Aurora A signaling	TDRD7, TRAP	0.00172				(TDRD7) -2.65113	(TDRD7) -3.27789
3	Beta1 integrin cell surface interactions	COL7A1, LAMA2	0.00788
3	C-MYB transcription factor network	CCNA1, PPP3CA	0.0116
3	Alpha6 beta4 integrin-ligand interactions	LAMA2	0.0217	-1.97831			-3.88395	-3.93874	-3.4518
3	Glypican 1 network	FGFR1	0.0518	1.11037					1.95281
3	Wnt signaling network	SOST	0.0554
3	Calcium signaling in the CD4+ TCR pathway	PPP3CA	0.059
3	Syndecan-4-mediated signaling events	FGFR1	0.0608	1.11037					1.95281
3	IL12 signaling mediated by STAT4	PPP3CA	0.0662
3	N-cadherin signaling events	FGFR1	0.0679	1.11037					1.95281
3	a6b1 and a6b4 Integrin signaling	LAMA2	0.0852	-1.97831			-3.88395	-3.93874	-3.4518
3	Regulation of RhoA activity	ARHGEF10	0.0852					-2.40706	-2.4484	-3.29564
3	Syndecan-1-mediated signaling events	COL7A1	0.0903
3	Role of Calcineurin-dependent NFAT signaling in lymphocytes	PPP3CA	0.105
3	FGF signaling pathway	FGFR1	0.113	1.11037					1.95281
3	IL12-mediated signaling events	PPP3CA	0.119
3	BCR signaling pathway	PPP3CA	0.121
3	Downstream signaling in naïve CD8+ T cells	PPP3CA	0.126
3	Integrins in angiogenesis	COL7A1	0.136
3	p73 transcription factor network	DEDD	0.138						0.955849
3	EGFR-dependent Endothelin signaling events	EGFR	0.00181		-2.51136	0.560428	-4.72666	-3.59617	-3.73315
3	ErbB receptor signaling network	EGFR	0.00322		-2.51136	0.560428	-4.72666	-3.59617	-3.73315
3	Syndecan-3-mediated signaling events	EGFR	0.00342		-2.51136	0.560428	-4.72666	-3.59617	-3.73315
3	E-cadherin signaling in keratinocytes	EGFR	0.00442		-2.51136	0.560428	-4.72666	-3.59617	-3.73315
3	EGF receptor (ErbB1) signaling pathway	EGFR	0.00704		-2.51136	0.560428	-4.72666	-3.59617	-3.73315
3	Arf6 signaling events	EGFR	0.00724		-2.51136	0.560428	-4.72666	-3.59617	-3.73315
3	Internalization of ErbB1	EGFR	0.00845		-2.51136	0.560428	-4.72666	-3.59617	-3.73315
3	Urokinase-type plasminogen activator (uPA) and uPAR-mediated signaling	EGFR	0.00845		-2.51136	0.560428	-4.72666	-3.59617	-3.73315
3	Signaling events mediated by TCPTP	EGFR	0.00865		-2.51136	0.560428	-4.72666	-3.59617	-3.73315
3	Stabilization and expansion of the E-cadherin adherens junction	EGFR	0.00885		-2.51136	0.560428	-4.72666	-3.59617	-3.73315
3	a6b1 and a6b4 Integrin signaling	EGFR	0.00925		-2.51136	0.560428	-4.72666	-3.59617	-3.73315
3	Posttranslational regulation of adherens junction stability and dissassembly	EGFR	0.00965		-2.51136	0.560428	-4.72666	-3.59617	-3.73315
3	Signaling events mediated by PTP1B	EGFR	0.0105		-2.51136	0.560428	-4.72666	-3.59617	-3.73315
3	Thromboxane A2 receptor signaling	EGFR	0.0113		-2.51136	0.560428	-4.72666	-3.59617	-3.73315
3	SHP2 signaling	EGFR	0.0119		-2.51136	0.560428	-4.72666	-3.59617	-3.73315
3	LPA receptor mediated events	EGFR	0.0131		-2.51136	0.560428	-4.72666	-3.59617	-3.73315
3	Regulation of Telomerase	EGFR	0.0139		-2.51136	0.560428	-4.72666	-3.59617	-3.73315
3	ErbB1 downstream signaling	EGFR	0.0221		-2.51136	0.560428	-4.72666	-3.59617	-3.73315
3	Direct p53 effectors	EGFR	0.0282		-2.51136	0.560428	-4.72666	-3.59617	-3.73315
4	a6b1 and a6b4 Integrin signaling	LAMB1, RXRG	0.00592	(LAMB1) 1.32922				(LAMB1) -2.49701		(LAMB1) -3.25564
4	Notch signaling pathway	NOTCH1, NOTCH4	0.00921
4	FGF signaling pathway	CTNND1, FGFR4	0.0108				(CTNND1) -1.77891
4	IL4-mediated signaling events	EGR2, MYBL1	0.0114	(EGR2) -2.24755		(EGR2) -1.50174		(EGR2) -2.69421	(EGR2) -4.15682
4	Alpha6 beta4 integrin-ligand interactions	LAMB1	0.0281	1.32922				-2.49701		-3.25564
4	E-cadherin signaling in keratinocytes	CTNND1	0.0547				-1.77891
4	Signaling events mediated by the Hedgehog family	BOC	0.057					-6.43645	-2.17359
4	Visual signal transduction: Cones	CNGA3	0.057
4	RXR and RAR heterodimerization with other nuclear receptor	RXRG	0.0663					-7.51495		-5.71221
4	Retinoic acid receptors-mediated signaling	RXRG	0.0754					-7.51495		-5.71221
4	Netrin-mediated signaling events	MYO10	0.0776	-1.65534			-3.58416	-4.43645	-3.1679
4	ATM pathway	RNF8	0.0821				-2.16112	-2.48865	-1.84598
4	N-cadherin signaling events	CTNND1	0.0865				-1.77891
4	E-cadherin signaling in the nascent adherens junction	CTNND1	0.0951				-1.77891
4	Stabilization and expansion of the E-cadherin adherens junction	CTNND1	0.104				-1.77891
4	Beta3 integrin cell surface interactions	LAMB1	0.104	1.32922				-2.49701		-3.25564
4	Presenilin action in Notch and Wnt signaling	NOTCH1	0.108
4	Posttranslational regulation of adherens junction stability and dissassembly	CTNND1	0.112				-1.77891
4	Validated transcriptional targets of deltaNp63 isoforms	NOTCH1	0.112
4	Notch-mediated HES/HEY network	NOTCH1	0.114
4	Calcineurin-regulated NFAT-dependent transcription in lymphocytes	EGR2	0.114	-2.24755		-1.50174		-2.69421	-4.15682
4	Arf6 trafficking events	CTNND1	0.114				-1.77891
4	Regulation of Androgen receptor activity	RXRG	0.122					-7.51495		-5.71221
4	Validated transcriptional targets of TAp63 isoforms	EGR2	0.126	-2.24755		-1.50174		-2.69421	-4.15682
4	Beta1 integrin cell surface interactions	LAMB1	0.155	1.32922				-2.49701		-3.25564
4	Signaling events mediated by VEGFR1 and VEGFR2	AKAP1	0.16					-2.45142
5	E2F transcription factor network	CES5A, PRMT5, TK1	0.00159				(CES5A) -1.79769e+308		(CES5A) -1.69791
5	Validated targets of C-MYC transcriptional activation	PDCD10, TK1, TP53	0.0024					(PDCD10) -2.23542		(PDCD10) -1.91897
5	Netrin-mediated signaling events	MAP1B, UNC5B	0.00442				(MAP1B) -4.4835	(MAP1B) -6.35353	(MAP1B) -5.85267	(MAP1B) -7.13676
5	p53 pathway	PRMT5, TP53	0.0146
5	EphrinB-EPHB pathway	EPHB3	0.019					-3.51093	7.48844
5	PLK3 signaling events	TP53	0.019
5	Hypoxic and oxygen homeostasis regulation of HIF-1-alpha	TP53	0.0579
5	Direct p53 effectors	NFYC, TP53	0.0637						(NFYC) -1.61354
5	Reelin signaling pathway	MAP1B	0.0857				-4.4835	-6.35353	-5.85267	-7.13676
5	BARD1 signaling events	TP53	0.0884
5	Lissencephaly gene (LIS1) in neuronal migration and development	MAP1B	0.0911				-4.4835	-6.35353	-5.85267	-7.13676
5	Aurora A signaling	TP53	0.0937
5	Signaling mediated by p38-alpha and p38-beta	TP53	0.109
5	Signaling events mediated by HDAC Class III	TP53	0.112
5	EPHB forward signaling	EPHB3	0.114					-3.51093	7.48844
5	FOXA1 transcription factor network	KLK3	0.124
5	a6b1 and a6b4 Integrin signaling	LAMC3	0.129					7.34881
5	Regulation of RhoA activity	OBSCN	0.129	1.52725
5	LKB1 signaling events	TP53	0.134
5	Calcineurin-regulated NFAT-dependent transcription in lymphocytes	PTPRK	0.136				-1.82958	-2.27554	-3.39795
5	Regulation of Androgen receptor activity	KLK3	0.146
5	Coregulation of Androgen receptor activity	KLK3	0.168
5	p75(NTR)-mediated signaling	TP53	0.183
5	Signaling events mediated by HDAC Class I	PRMT5	0.185
5	AP-1 transcription factor network	TP53	0.185
5	Downstream signaling in naïve CD8+ T cells	IFNA7	0.185
5	Validated targets of C-MYC transcriptional repression	NFYC	0.189						-1.61354
5	p73 transcription factor network	TUBA1A	0.2	2.07815			2.63804
5	Glucocorticoid receptor regulatory network	TP53	0.208
5	C-MYB transcription factor network	MYF6	0.214
6	Nectin adhesion pathway	PTK2, PVRL1	0.000209			(PTK2) -0.620146
6	a4b7 Integrin signaling	PTK2	0.00721			-0.620146
6	EPHA2 forward signaling	PTK2	0.0151			-0.620146
6	Endogenous TLR signaling	BGN	0.0198
6	Nongenotropic Androgen signaling	PTK2	0.0245			-0.620146
6	IGF1 pathway	PTK2	0.0245			-0.620146
6	Syndecan-4-mediated signaling events	PTK2	0.0253			-0.620146
6	Netrin-mediated signaling events	PTK2	0.0253			-0.620146
6	Alpha4 beta1 integrin signaling events	PTK2	0.0268			-0.620146
6	EGF receptor (ErbB1) signaling pathway	PTK2	0.0276			-0.620146
6	Signaling events regulated by Ret tyrosine kinase	PTK2	0.0307			-0.620146
6	EPHB forward signaling	PTK2	0.0314			-0.620146
6	ATR signaling pathway	RFC2	0.0314
6	Internalization of ErbB1	PTK2	0.033			-0.620146
6	Fanconi anemia pathway	RFC2	0.0383
6	Angiopoietin receptor Tie2-mediated signaling	PTK2	0.0383			-0.620146
6	Caspase Cascade in Apoptosis	PTK2	0.0443			-0.620146
6	Fc-epsilon receptor I signaling in mast cells	PTK2	0.0473			-0.620146
6	Signaling events mediated by focal adhesion kinase	PTK2	0.0488			-0.620146
6	LPA receptor mediated events	PTK2	0.0503			-0.620146
6	Signaling events mediated by VEGFR1 and VEGFR2	PTK2	0.0562			-0.620146
6	Integrins in angiogenesis	PTK2	0.0599			-0.620146
6	Signaling events mediated by Hepatocyte Growth Factor Receptor (c-Met)	PTK2	0.0613			-0.620146
6	CXCR4-mediated signaling events	PTK2	0.0779			-0.620146
